# Supplementary material for: Revision of the Taiwanese millipede genus Chamberlinius Wang, 1956, with descriptions of two new species and a reclassification of the tribe Chamberlinini (Diplopoda, Polydesmida, Paradoxosomatidae, Paradoxosomatinae)
Source: Zookeys. 2011 May 13;(98):1–27. doi: 10.3897/zookeys.98.1183 (PMC3095131; doi:10.3897/zookeys.98.1183)
Supplement: XML Treatment for Chamberlinius [file zookeys.98.1183-treatment1.xml]

<!DOCTYPE tp:taxon-treatment
  PUBLIC "-//TaxonX//DTD Taxonomic Treatment Publishing DTD v0 20100105//EN" "tax-treatment-NSO.dtd">
<tp:taxon-treatment xmlns:tp="http://www.plazi.org/taxpub"><tp:treatment-meta><mixed-citation publication-type="journal"><person-group><name><surname>Chen</surname><given-names>Chao-Chun</given-names></name><name><surname>Golovatch</surname><given-names>Sergei I.</given-names></name><name><surname>Chang</surname><given-names>Hsueh-Wen</given-names></name><name><surname>Chen</surname><given-names>Shyh-Hwang</given-names></name></person-group><article-title>
                Revision of the Taiwanese millipede genus <italic>Chamberlinius</italic> Wang, 1956, with descriptions of two new species and a reclassification of the tribe Chamberlinini (Diplopoda, Polydesmida, Paradoxosomatidae, Paradoxosomatinae)
                </article-title><source>Zookeys</source><day>13</day><month>5</month><year>2011</year><volume>2011</volume><issue>98</issue><fpage>1</fpage><lpage>27</lpage><pub-id pub-id-type="doi">10.3897/zookeys.98.1183</pub-id></mixed-citation></tp:treatment-meta><tp:nomenclature><label>Genus</label><tp:taxon-name>
                        <tp:taxon-name-part taxon-name-part-type="genus">Chamberlinius</tp:taxon-name-part>
                    <object-id xmlns:xlink="http://www.w3.org/1999/xlink" xlink:type="simple">http://species-id.net/wiki/Chamberlinius</object-id>
                    </tp:taxon-name><tp:taxon-authority>Wang, 1956</tp:taxon-authority><tp:nomenclature-citation-list><tp:nomenclature-citation><tp:taxon-name>Chamberlinius</tp:taxon-name><comment><xref ref-type="bibr" rid="B17">Wang 1956</xref>: 156, <xref ref-type="bibr" rid="B18">1957</xref>: 103; <xref ref-type="bibr" rid="B10">Jeekel 1968</xref>: 73; <xref ref-type="bibr" rid="B11">Jeekel 1971</xref>: 219; <xref ref-type="bibr" rid="B8">Hoffman 1973</xref>: 377, <xref ref-type="bibr" rid="B9">1980</xref>: 170; <xref ref-type="bibr" rid="B12">Korsós 2004</xref>: 22.</comment></tp:nomenclature-citation></tp:nomenclature-citation-list></tp:nomenclature><tp:treatment-sec sec-type="Diagnosis"><title>Diagnosis</title><p> (amended): Large-sized <tp:taxon-name>Chamberlinini</tp:taxon-name> (25–37 mm long).Paraterga very well-developed, paraterga 2 not lower, but as high as adjacent paraterga. Pleurosternal carinae well-developed. Both a lobe between ♂ coxae 4 and adenostyles missing. A pair of ridge-like spiracles flanking gonopod aperture.</p><p>Gonopod coxae long, subcylindrical, setose distodorsally, cannula as usual. Telopodites very slender and long, in situ their distal parts crossing medially. Femorite especially long, longer than acropodite, simple, devoid of outgrowths, apically with a clear cingulum demarcating a mesally directed, elongate postfemoral part; the latter branching near base (just distal to cingulum) into a long, thick and simple solenomere and a shorter to longer, similarly thick solenophore supplied with a dentiform outgrowth at base. Seminal groove running mostly on medial face of femorite to move laterally only towards, and to return back to medial side near, cingulum.</p></tp:treatment-sec><tp:treatment-sec sec-type="Type species:"><title>Type species:</title><p> <italic><tp:taxon-name>Chamberlinius hualienensis</tp:taxon-name></italic> Wang, 1956, by original designation.</p></tp:treatment-sec><tp:treatment-sec sec-type="Remarks"><title>Remarks.</title><p><xref ref-type="bibr" rid="B8">Hoffman (1973)</xref>, when outlining the tribe <tp:taxon-name>Chamberlinini</tp:taxon-name>, included only two genera therein: <italic><tp:taxon-name>Chamberlinius</tp:taxon-name></italic> and <italic><tp:taxon-name>Riukiupeltis</tp:taxon-name></italic> Verhoeff, 1939, with three and one species, respectively. They show very well-developed paraterga resembling those of some <tp:taxon-name>Xystodesmidae</tp:taxon-name>, both a lobe between ♂ coxae 4 and adenostyles missing, <!--PageBreak-->and the gonopods being peculiar in the entire terminal half of the telopodite (distal to the cingulum) representing a single element with several subterminal branches, one of which carries the seminal groove.</p><p>Such a description of gonopod structure actually means that, unlike many other tribes of <tp:taxon-name>Paradoxosomatidae</tp:taxon-name>, which have a long and flagelliform solenomere more or less strongly sheathed/protected by a complex, rather membranous solenophore, the solenomere in the <tp:taxon-name>Chamberlinini</tp:taxon-name> is a thick, strong and long branch accompanied by a similarly thick, strong and long solenophore branch. The above new diagnosis of <italic><tp:taxon-name>Chamberlinius</tp:taxon-name></italic> emphasizes its peculiar gonopod conformation. Regrettably, the gonopod conformation of <italic><tp:taxon-name>Riukiupeltis</tp:taxon-name></italic> still remains to be clarified to properly rediagnose this genus (<xref ref-type="bibr" rid="B10">Jeekel 1968</xref>).</p><p><xref ref-type="bibr" rid="B10">Jeekel (1968)</xref> included the following species in <italic><tp:taxon-name>Chamberlinius</tp:taxon-name></italic>: <italic><tp:taxon-name>Chamberlinius cristatus</tp:taxon-name></italic> (Takakuwa, 1942) from Japan, <italic><tp:taxon-name>Chamberlinius pekuensis</tp:taxon-name></italic> (Karsch, 1881) from Japan, Korea, continental China and Taiwan, <italic><tp:taxon-name>Chamberlinius hualienensis</tp:taxon-name></italic> (misspelled as <italic>hauliensis</italic>) Wang, 1956 and <italic><tp:taxon-name>Chamberlinius shengmui</tp:taxon-name></italic> Wang, 1957, both latter taxa from Taiwan. <xref ref-type="bibr" rid="B8">Hoffman (1973)</xref> later transferred <italic>pekuensis</italic> into <italic><tp:taxon-name>Orthomorphella</tp:taxon-name></italic> (see above). As regards <italic><tp:taxon-name>Chamberlinius cristatus</tp:taxon-name></italic>, originally described as <italic><tp:taxon-name>Orthomorpha cristatus</tp:taxon-name></italic> Takakuwa, 1942 from near Tokyo, Japan (<xref ref-type="bibr" rid="B15">Takakuwa 1942</xref>), this species badly needs a revision (<xref ref-type="bibr" rid="B10">Jeekel 1968</xref>), but the sketch of its gonopod structure alone, showing a flagelliform solenomere and a complex membranous solenophore, prevents its assignment to <tp:taxon-name>Chamberlinini</tp:taxon-name> altogether. So <italic><tp:taxon-name>Orthomorpha cristatus</tp:taxon-name></italic> is here formally ejected from <italic><tp:taxon-name>Chamberlinius</tp:taxon-name></italic>, but its current generic relationships remain obscure.</p><p>As a result, presently only three species can be considered as belonging to this genus (<xref ref-type="bibr" rid="B8">Hoffman 1973</xref>, <xref ref-type="bibr" rid="B12">Korsós 2004</xref>). Our contribution puts on record two new congeners from Taiwan and establishes the synonymy of one of the older species, altogether providing a revision of <italic><tp:taxon-name>Chamberlinius</tp:taxon-name></italic>.</p></tp:treatment-sec><tp:treatment-sec sec-type="Distribution:"><title>Distribution:</title><p> All <italic><tp:taxon-name>Chamberlinius</tp:taxon-name></italic> species are believed to be native to Taiwan (<xref ref-type="bibr" rid="B9">Hoffman 1980</xref>), but one congener seems to have been introduced to Japan (<xref ref-type="bibr" rid="B5">Higa and Kishimoto 1986</xref>, <xref ref-type="bibr" rid="B6">1989</xref>, <xref ref-type="bibr" rid="B20">Yamaguchi et al. 2000</xref>, <xref ref-type="bibr" rid="B14">Niijima and Arimura 2002</xref>, <xref ref-type="bibr" rid="B13">Nakamura and Korsós 2010</xref>).</p></tp:treatment-sec><tp:taxon-treatment><tp:treatment-meta><mixed-citation publication-type="journal"><person-group><name><surname>Chen</surname><given-names>Chao-Chun</given-names></name><name><surname>Golovatch</surname><given-names>Sergei I.</given-names></name><name><surname>Chang</surname><given-names>Hsueh-Wen</given-names></name><name><surname>Chen</surname><given-names>Shyh-Hwang</given-names></name></person-group><article-title>
                Revision of the Taiwanese millipede genus <italic>Chamberlinius</italic> Wang, 1956, with descriptions of two new species and a reclassification of the tribe Chamberlinini (Diplopoda, Polydesmida, Paradoxosomatidae, Paradoxosomatinae)
                </article-title><source>Zookeys</source><day>13</day><month>5</month><year>2011</year><volume>2011</volume><issue>98</issue><fpage>1</fpage><lpage>27</lpage><pub-id pub-id-type="doi">10.3897/zookeys.98.1183</pub-id></mixed-citation></tp:treatment-meta><tp:nomenclature><tp:taxon-name>
                            <tp:taxon-name-part taxon-name-part-type="genus">Chamberlinius</tp:taxon-name-part>
                            <tp:taxon-name-part taxon-name-part-type="species">hualienensis</tp:taxon-name-part>
                        <object-id xmlns:xlink="http://www.w3.org/1999/xlink" xlink:type="simple">http://species-id.net/wiki/Chamberlinius_hualienensis</object-id>
                        </tp:taxon-name><tp:taxon-authority>Wang, 1956</tp:taxon-authority><xref ref-type="fig" rid="F1">Figs 1–8</xref><xref ref-type="fig" rid="F6">33–35</xref><tp:nomenclature-citation-list><tp:nomenclature-citation><tp:taxon-name>Chamberlinius hualienensis</tp:taxon-name><comment><xref ref-type="bibr" rid="B17">Wang 1956</xref>: 155, fig. 1, 1958a: 341, 1958b: 881, 1963: 90, 1964: 69; <xref ref-type="bibr" rid="B10">Jeekel 1968</xref>: 70, <xref ref-type="bibr" rid="B11">1971</xref>: 219; <xref ref-type="bibr" rid="B8">Hoffman 1973</xref>: 379, figs 19–21; <xref ref-type="bibr" rid="B5">Higa and Kishimoto 1986</xref>: 62–72, figs 3, 9–14; <xref ref-type="bibr" rid="B19">Wang and Mauriès 1996</xref>: 87; <xref ref-type="bibr" rid="B12">Korsós 2004</xref>: 32.</comment></tp:nomenclature-citation></tp:nomenclature-citation-list></tp:nomenclature><tp:treatment-sec sec-type="Material examined:"><title>Material examined:</title><p> 1 ♀ (NSYSUB-DI 38), Taipei City (台北市), Yangmingshan National Park (陽明山國家公園), Rd. BaLaKa (巴拉卡公路), under decayed leaves in a gutter, ca. 850 m a.s.l., 10 September 2002, leg. S. Y. Wu. 1 ♂ (NSYSUB), same locality, the first staff dormitory, 24 June 2003, leg. J. L.Chao. 1 ♂ (NSYSUB-DI 01),<!--PageBreak--><!--PageBreak--> New Taipei City (新北市), Wulai District (烏來區) (formerly: Taipei County 台北縣, Wulai Township 烏來鄉), Wulai (烏來), 5 November 2001, same collector. 1 ♀ (NSYSUB-DI 07), same place, Neidong (內洞), ca. 500 m a.s.l., 16 August 2002, leg. C. C. Chen. 1 ♀ (NSYSUB-DI 06), Tauyuan County (桃園縣), Fushing Township (復興鄉), Hualing (華稜), 1,060 m a. s. l., 19 August 2002, leg. J. N. Huang. 2 ♂, 2 ♀ (NSYSU), Taichung City (台中市), Hoping District (和平區) (formerly: Taichung County 台中縣, Heping Township 和平鄉), Anmashan Forest Rd. (鞍馬山林道), 2,000–2,500m a.s.l., 1 June 2003, leg. J. D. Lee. 2 ♂, 1 ♀ (NSYSU), same district, Basianshan Forest Recreation Area (八仙山森林遊樂區), 900–1,500 m a.s.l., 23 June 2010, leg. H. D. Zhu. 1 ♂ (NCHUL), Nantou County (南投縣), Yuchi Township (魚池鄉), Lake Sun Moon (日月潭), ca. 750 m a.s.l., 16 July 2004, leg. S. H. Wu. 1 ♂, 1 ♀, same county, Lugu Township (鹿谷鄉), Siitou (溪頭), ca. 1,200 m a. s. l., 15 November 2002, leg. J. D. Lee. 4 ♂, 3 ♀ (NSYSU), same county, Xinyi Township (信義鄉), Tongfu Village (同富村), Provincial Highway # 21 (another name: New Central Cross-Island Highway 新中橫公路), in soil, 1,280 m a.s.l., <named-content xmlns:xlink="http://www.w3.org/1999/xlink" content-type="dwc:verbatimCoordinates" xlink:type="simple">23°34'09"N, 120°53'29"E</named-content>, 8 September 2004, leg. H. D. Zhu. 3 ♂, 2 ♀, 1 juvenile (NSYSUB), same township, Dongpu (東埔), Shalisian Stream (沙里仙溪), in soil under stones, ca. 1,020 m a.s.l., <named-content xmlns:xlink="http://www.w3.org/1999/xlink" content-type="dwc:verbatimCoordinates" xlink:type="simple">23°33'24"N, 120°55'19"E</named-content>, 9 April 2004, same collector. 2 ♂, 1 ♀ (NSYSU), same county, Zhushan Township (竹山鎮), Shanlinsi Stream (杉林溪), ca. 1,600–2,000 m a.s.l., 7 October 2004, leg. S. Y. Wu. 1 ♂, 2 juveniles (NCHUL), Chia-i County (嘉義縣), Alishan Township (阿里山鄉), 65 road-km of Provincial Highway # 18, near Shihjhuo (石卓), ca. 1,350 m a.s.l., 28 October 2000, leg. H. Z. Liang. 1 ♂, 1 ♀, 1 ♂ juvenile (NSYSUB-DI 02-04), same county, Fanlu Township (番路鄉), Longtou (巃頭), in bamboo forest, ca. 1,300 m a.s.l., 21 April 2002, leg. J. L.Chao. 1 ♂ (NTNUL-My 70), Kaohsiung City (高雄市), Maolin District (茂林區) (formerly: Kaohsiung County 高雄縣, Maolin Township 茂林鄉), Shanping (扇平), ca. 700 m a.s.l., 7–9 July 1986, leg. S. H. Chen. 3 ♂, 6 ♀ (NTNUL-My 16–24), 26 January 1989, same place and collector. 1 ♀ (NSYSUB-DI 05), same place, 13 May 2002, leg. C. H. Yang. 1 ♀ (NSYSUB), same place, 1 October 2006, leg. M. H. Hsu. 1 ♂ (NSYSU), same district, Duona Township Rd. (多納林道), 1,600 m a.s.l., 11 August 2004, leg. T. Y. Tei. 1 ♀ (NSYSUB-DI 58), same city, Taoyuan District (桃源區) (formerly: Taoyuan Township 桃源鄉), Tengjhih (藤枝), ca. 1,450 m a.s.l., 21 October 2001, leg. S. Y. Wu. 1 ♂, 2 ♀ (NSYSUB-DI 35–37), Pingtung County (屏東縣), Shihzih Township (獅子鄉), Neiwun (內文村), in humus under decayed wood, ca. 400–500 m a.s.l., 5 October 2002, same collector. 5 ♂, 3 ♀, 6 juveniles (NSYSU), same county, Mudan Township (牡丹鄉), Dongyuan (東源), about 300 a.s.l., 4 July 2006, leg. H. W. Chang. 1 ♀ (NSYSU), Ilan County (宜蘭縣), Jiaoxi Township (礁溪鄉), Ilan village street (宜6鄉道), Linmeishipan forest path (林美石盤林道), 200 m a.s.l., 8 September 2009, leg. C. C. Cheng. 9 ♂, 3 ♀ (NSYSUB-DI 18–29), same county, Datong Township (大同鄉), Ciilan Forest Amusement Park (棲蘭森林遊樂園), 460–480 m a.s.l., 20 August 2002, leg. C. C. Chen and Y.H. Lin. 2 ♂, 5 ♀ (NSYSU), same township, Renze Warning Spring (仁澤溫泉), 560 m a.s.l., <named-content xmlns:xlink="http://www.w3.org/1999/xlink" content-type="dwc:verbatimCoordinates" xlink:type="simple">24°32'42"N, 121°30'16"E</named-content>, 29 August 2004, leg. H. D. Zhu. 1 ♂, 4 juve<!--PageBreak-->niles (NSYSUB-DI 30-34), same township, Taipingshan Working Station (太平山工作站), under decayed leaves, ca. 480 m a.s.l., 20 August 2002, leg. C. C. Chen, Y. H. Lin, J. N. Huang etc. 8 ♂, 2 ♀ (NSYSUB-DI 08-17), same township, Sihji Forest Rd. (四季林道), ca. 1,060 m a.s.l., under fallen bamboo leaves, 20 August 2002, leg. C. C. Chen and Y.H. Lin. 2 ♂, 1 ♀ (ZMUM), 2 ♂, 1 ♀ (FMNH 6673-6675), 2 ♂, 1 ♀ (NMNS 4418-001), same place, date and collectors. 1 ♂, 1 ♀ (NSYSU), same township, Sihji Village (四季村), ca. 780 m a.s.l., <named-content xmlns:xlink="http://www.w3.org/1999/xlink" content-type="dwc:verbatimCoordinates" xlink:type="simple">24°29'32"N, 121°25'43"E</named-content>, 9 April 2006, leg. M. H. Hsu. 1 ♂ (NSYSU), same township, Nanshan Village (南山村), ca. 1,380 m a.s.l., <named-content xmlns:xlink="http://www.w3.org/1999/xlink" content-type="dwc:verbatimCoordinates" xlink:type="simple">24°27'08"N, 121°22'51"E</named-content>, 8 April 2006, same collector. 3 ♂, 2 ♀ (NSYSU), Hualien County (花蓮縣), Xiulin Township (秀林鄉), Tongmen Village (銅門村), Provincial Highway # 14 (台14線), ca. 210 m a.s.l., <named-content xmlns:xlink="http://www.w3.org/1999/xlink" content-type="dwc:verbatimCoordinates" xlink:type="simple">23°58'39"N, 121°28'28"E</named-content>, 13 February 2007, same collector. 1 ♀ (NSYSU), same county, Xincheng Township (新城鄉), Beipu Village (北埔村), productive road (產業道路), ca. 80 m a.s.l., <named-content xmlns:xlink="http://www.w3.org/1999/xlink" content-type="dwc:verbatimCoordinates" xlink:type="simple">24°03'22"N, 121°35'35"E</named-content>, 1 March 2007, same collector. 2 juveniles (NSYSU), same county, Fengbin Township (豐濱鄉), Hualien village street 51 (花51鄉道) (Baliwan Productive Road 八里灣產業道路), ca. 250 m a.s.l., <named-content xmlns:xlink="http://www.w3.org/1999/xlink" content-type="dwc:verbatimCoordinates" xlink:type="simple">23°35'15"N, 121°30'15"E</named-content>, 6 May 2009, same collector. 16 juveniles (NSYSU), same place, <named-content xmlns:xlink="http://www.w3.org/1999/xlink" content-type="dwc:verbatimCoordinates" xlink:type="simple">23°35'06"N, 121°30'04"E</named-content>, same date and collector. 3 juveniles (NSYSU), same county, Rueisuei Township (瑞穗鄉), Rueigang Highway (瑞港公路), Houzihshan (猴子山), ca. 130 m a.s.l., <named-content xmlns:xlink="http://www.w3.org/1999/xlink" content-type="dwc:verbatimCoordinates" xlink:type="simple">23°29'50"N, 121°25'23"E</named-content>, 7 May 2009, same collector. 2 juveniles (NSYSU), Taitung County (台東縣), Changbin Township (長濱鄉), Sanjianwn (三間屋), ca. 150 m a.s.l., <named-content xmlns:xlink="http://www.w3.org/1999/xlink" content-type="dwc:verbatimCoordinates" xlink:type="simple">23°21'37"N, 121°27'33"E</named-content>, 7 May 2009, same collector. 2 ♂, 3 ♀ (NSYSU), same county, Haiduan Township (海瑞鄉), Xiangyang (向陽), mine, under stones mixed with fallen leaves, ca. 1,280 m a.s.l., 26 June 2003, leg. S. Y. Wu. 2 ♂ (NSYSU), same township, South Cross-island Highway 175 k (near Lidao 利稻), ca. 1,070 m, a.s.l., 26 June 2003, same collector. 1 ♀ (NSYSU), same township, tunnel entrance of Wulu (霧鹿隧道口), in fallen leaves in a gutter, ca. 710 m a.s.l., 26 June 2003, same collector. 1 ♂ (NSYSU), same county, Beinan Township (卑南鄉), Lijia Forest Rd. (利嘉林道, also called Lijia Productive Road 利嘉產業道路), ca. 1,340 m a.s.l., <named-content xmlns:xlink="http://www.w3.org/1999/xlink" content-type="dwc:verbatimCoordinates" xlink:type="simple">22°49'56"N, 121°00'34"E</named-content>, 18 August 2004, leg. Y. J. Fan. 9 juveniles (NSYSU), same township, Yanping Forest Rd. (延平林道), ca. 1,070 m a.s.l., <named-content xmlns:xlink="http://www.w3.org/1999/xlink" content-type="dwc:verbatimCoordinates" xlink:type="simple">22°52'58"N, 121°02'18"E</named-content>, 3 June 2009, leg. M. H. Hsu. 1 ♂, 1 ♀ (NSYSU), same place, 22 February 2007, leg. S. Y. Wu. 1 ♂, 1 juvenile (NSYSU), same county, Taimali Township (太麻里鄉), Yima forest path (依麻林道), 6 December 2004, &lt; 800 m a. s. l., same collector. 1 ♀ (NSYSU), same county, Jinfeng Township (金峰鄉),Forestry Research Institute Forest Rd. (林試分所林道), ca. 850 m a.s.l., 30 August 2003, leg. M. H. Hsu.</p></tp:treatment-sec><tp:treatment-sec sec-type="Description:"><title>Description:</title><p>Length 30–34 (♂, n=5) and 32–37 mm (♀, n = 5); width of midbody metaterga 10 ca. 4.0–5.0 (♂) and 5.0–5.2 mm (♀). Coloration of both sexes in alcohol (<xref ref-type="fig" rid="F1">Fig. 1</xref>) almost uniformly very light brown to brown in both sexes; head, collum (except posterior edge), anterior end of metaterga 2–4, sometimes also of 19th, brown, subtrapeziform (<xref ref-type="fig" rid="F1">Fig. 3</xref>) on presulcus halves of metaterga 5–18, separated by an axial line, closer to axial line with narrower sides but closer to paraterga with wider<!--PageBreak--> sides; antennae entirely light brown to increasingly blackish distally; tip contrastingly pallid.</p><fig id="F1" position="float" orientation="portrait"><label>Figures 1–8.</label><caption><p><italic><tp:taxon-name>Chamberlinius hualienensis</tp:taxon-name></italic> Wang, 1956, ♂ and ♀ from Siji forest path (四季林道) (1) and ♂ from Basianshan Forest Recreation Area (八仙山森林遊樂區) (2–8). <bold>1</bold> Entire body, dorsal view <bold>2</bold> Anterior body portion, lateral view. Circle: caudal tooth of pleurosternal carinae <bold>3</bold> Segments 10–12, dorsal view. up arrow: transverse sulcus; down arrow: stricture <bold>4</bold> Segments 9–11, lateral view. down arrow: calluses; up arrow: pleurosternal carinae; triangle: ozopore <bold>5, 6</bold> Epiproct, dorsal and lateral views, respectively <bold>7</bold> Hypoproct, ventral view <bold>8</bold> Spiracle-bearing cones lateral to gonopod aperture (arrows). Scale bars: 5.0 mm (1); 1.0 mm (2–6, 8); 0.5 mm (7). <bold>c</bold>:collum; <bold>epi</bold>: epiproct; <bold>hyp</bold>: hypoproct; <bold>meta</bold>: metatergum; <bold>p</bold>:paraterga; <bold>pap</bold>: pre-apical papillae; <bold>pro</bold>: prozona; <bold>s9-s12</bold>: segments 9–12 separately.</p></caption><graphic xmlns:xlink="http://www.w3.org/1999/xlink" xlink:href="ZooKeys-098-001-g001.jpg" position="float" orientation="portrait" xlink:type="simple"/></fig><p>In width, head &lt; collum (<bold>c</bold>) (<xref ref-type="fig" rid="F1">Fig. 2</xref>) = segment 2 &gt; 3 &lt; 4 &lt; 5 &lt; 6–9 &lt; 10 &lt; 11 &lt; 12 &lt; 13 &lt; 14 &lt; 15 ≥ 16 in ♂, but head &lt; collum = segment 2 &gt; 3 &lt; 4 &lt; 5 &lt; 6–9 &lt; 10 &lt; 11 &lt; 12 &lt; 13 &lt; 14 in ♀; thereafter body gradually and gently tapering both in width and height towards telson. Antennae medium-sized to long, slender, reaching behind middle to posterior end of metatergum 4 (<xref ref-type="fig" rid="F1">Fig. 2</xref>) dorsally in ♂, or posterior end of segment 3 to anterior edge of segment 4 in ♀. Surface generally shining and smooth, rugulose on metazona (<xref ref-type="fig" rid="F1">Figs 3, 4</xref>), also evidently and densely granular below paraterga 2–19 in both sexes. Paraterga (<bold>p</bold>) (<xref ref-type="fig" rid="F1">Fig. 3</xref>) very well-developed, sometimes slightly more strongly in ♂ as compared to ♀, calluses (<xref ref-type="fig" rid="F1">Fig. 4</xref>, down arrow) delimited by a sulcus dorsally and ventrally on segments 2–19, ventral sulcus finer than dorsal one; paraterga like high ridges, subhorizontal, extending increasingly beyond caudal tergal margin on segments 2–19 in both sexes, especially strongly spiniform caudally on segments 17–19 (♂) (<xref ref-type="fig" rid="F1">Fig. 5</xref>) or 18 and 19 (♀); anterior corner of paraterga thinner dorsoventrally and depressed much more obviously in ♂ (<xref ref-type="fig" rid="F1">Fig. 4</xref>). Axial line (<xref ref-type="fig" rid="F1">Fig. 3</xref>) absent or traceable in places, usually present. Transverse sulcus (<xref ref-type="fig" rid="F1">Fig. 3</xref>, up arrow) evident on metaterga 5–17, poorly traceable to evident on metatergum 18, wanting on segment 19 in both sexes, narrow, shallow, slightly deeper in ♂, neither beaded at bottom nor reaching bases of paraterga in both sexes. Limbus thin, caudal margin entire. Segments poorly constricted. Stricture (<xref ref-type="fig" rid="F1">Fig. 3</xref>, bottom) dividing pro- and metazona (<xref ref-type="fig" rid="F1">Figs 3, 4</xref>) shallow, moderately wide, densely and roughly beaded at bottom dorsally down to paratergal level, contrastingly more roughly so in ♀ as compared to ♂. Pleurosternal carinae (<xref ref-type="fig" rid="F1">Figs 2, 4</xref>) well-developed, contrastingly more strongly so in ♂ as compared to ♀, well-developed on segments 2–9(10), traceable on segments 10–14, like low bosses on segments 15 and 16 to sometimes only traceable on segments 11–17 in ♂, or well-developed on segments 2–10, traceable on segments 11 and 12, like low bosses on segments 13–15 to sometimes only traceable on segments 11–16 in ♀, with small caudal teeth on segments 3–7(8) (♂) (<xref ref-type="fig" rid="F1">Fig. 2</xref>, left) or (2)3–8 (♀), thereafter wanting. Tergal setae fully abraded, pattern untraceable in both sexes. Ozopores (<xref ref-type="fig" rid="F1">Fig. 4</xref>, triangle) lateral, lying on callus ca. one-third metatergal length in front of caudal edge. Epiproct  (<bold>epi</bold>) (<xref ref-type="fig" rid="F1">Figs 5, 6</xref>) flattened dorsoventrally, long, somewhat longer in ♂ as compared to ♀, curved (especially well so in ♂) and directed caudoventrad in lateral view (<xref ref-type="fig" rid="F1">Fig. 6</xref>), ratio of epiproct length to pre-epiproct (<bold>pre</bold>) length of telson 1:1.8 in ♂ (<xref ref-type="fig" rid="F1">Fig. 6</xref>), tip subtruncate to slightly concave (♂) or emarginate (♀) in dorsal view (<xref ref-type="fig" rid="F1">Fig. 5</xref>); pre-apical papillae (<bold>pap</bold>) evident (<xref ref-type="fig" rid="F1">Fig. 5</xref>), situated close to apex. Hypoproct (<bold>hyp</bold>) (<xref ref-type="fig" rid="F1">Fig. 7</xref>) subtrapeziform, caudally rounded (♂) or convex to rounded (♀), 1+1 setae at caudal corners situated on well-separated knobs, sides slightly concave at base in both sexes.</p><p>Sterna moderately setose in ♂, more sparsely so in ♀; an obvious, short, round ridge supporting spiracles lateral to gonopod aperture (<xref ref-type="fig" rid="F1">Fig. 8</xref>, arrows); each cross-impression with an evident transverse sulcus, but without axial groove. Legs (<xref ref-type="fig" rid="F1">Fig. 4</xref>) without tarsal brushes, long, ca. 1.5 times as long as midbody height in ♂, slightly shorter in ♀. Each ♂ coxa 2 perforated by a vas deferens with a very small pore opening apically.</p><p><!--PageBreak-->Gonopods (<xref ref-type="fig" rid="F6">Figs 33–35</xref>) simple; coxae (<bold>co</bold>) long, subcylindrical, setose distodorsally; prefemur (<bold>prf</bold>) large, short, almost 1/4 femur length, densely setose; femorite (<bold>f</bold>) about midway evidently thinner and broadened, with a thin membranous lobe on mesal side (<bold>l</bold>); cingulum marking the end of femorite very clear, expecially so on lateral side, common stem of postfemoral region (<bold>pof</bold>) short, very quickly branching into a remarkably long and strong solenomere (<bold>sl</bold>) crowned with a narrow apical lamina (<bold>m</bold>), and a similarly long, simple, less strong and unequally bifid solenophore (<bold>sph</bold>) with a short, strong, dentiform process (<bold>dp</bold>).</p></tp:treatment-sec><tp:treatment-sec sec-type="Distribution:"><title>Distribution:</title><p><italic><tp:taxon-name>Chamberlinius hualienensis</tp:taxon-name></italic> Wang, 1956 is currently known from Taiwan, as well as on Kyushu Island and on most of the islands of the Ryukyu Archipelago, Japan (<xref ref-type="bibr" rid="B5">Higa and Kishimoto 1986</xref>, <xref ref-type="bibr" rid="B6">1989</xref>, <xref ref-type="bibr" rid="B20">Yamaguchi et al. 2000</xref>, <xref ref-type="bibr" rid="B14">Niijima and Arimura 2002</xref>, <xref ref-type="bibr" rid="B13">Nakamura and Korsós 2010</xref>). The occurrences of C.<italic>hualienensis</italic> in Japan are likely to be introduced from Taiwan through human agency. Moreover, it is this species in Japan, but not in Taiwan, that occasionally shows swarming, like repeated massive outbreaks in Okinawa (<xref ref-type="bibr" rid="B5">Higa and Kishimoto 1986</xref>) or one at Kagoshima in early winter 2000 which caused serious railway traffic problems (<xref ref-type="bibr" rid="B14">Niijima and Arimura 2002</xref>).</p><p>Such a distribution pattern vividly reminds of that demonstrated by still another basically Taiwanese paradoxosomatid genus, <italic><tp:taxon-name>Aponedyopus</tp:taxon-name></italic> Verhoeff, 1939. Of its three currently known species (<xref ref-type="bibr" rid="B2">Chen et al. 2010</xref>), only one, the most widespead <italic><tp:taxon-name>Aponedyopus montanus</tp:taxon-name></italic> Verhoeff, 1939, has been recorded in the Ryukyus, Japan, but its identity still requires verification (<xref ref-type="bibr" rid="B13">Nakamura and Korsós 2010</xref>).</p><p>In Taiwan, <italic><tp:taxon-name>Chamberlinius hualienensis</tp:taxon-name></italic> is likewise the most common and widespread among its congeners, with altitudes ranging from about 80 m to ca. 2,500 m a.s.l. (<xref ref-type="fig" rid="F2">Map</xref>).</p><fig id="F2" position="float" orientation="portrait"><label>Map.</label><caption><p>Distribution of <italic><tp:taxon-name>Chamberlinius</tp:taxon-name></italic> species in Taiwan. <italic><tp:taxon-name>Chamberlinius hualienensis</tp:taxon-name></italic> Wang, 1956: filled grey squares; <italic><tp:taxon-name>Chamberlinius piceofasciatus</tp:taxon-name></italic> (Gressitt, 1941): filled red triangles; <italic><tp:taxon-name>Chamberlinius pessior</tp:taxon-name></italic>sp. n.: filled light-green diamond. <italic><tp:taxon-name>Chamberlinius sublaevus</tp:taxon-name></italic> sp. n.: filled blue circles.</p></caption><graphic xmlns:xlink="http://www.w3.org/1999/xlink" xlink:href="ZooKeys-098-001-g002.jpg" position="float" orientation="portrait" xlink:type="simple"/></fig></tp:treatment-sec></tp:taxon-treatment><tp:taxon-treatment><tp:treatment-meta><mixed-citation publication-type="journal"><person-group><name><surname>Chen</surname><given-names>Chao-Chun</given-names></name><name><surname>Golovatch</surname><given-names>Sergei I.</given-names></name><name><surname>Chang</surname><given-names>Hsueh-Wen</given-names></name><name><surname>Chen</surname><given-names>Shyh-Hwang</given-names></name></person-group><article-title>
                Revision of the Taiwanese millipede genus <italic>Chamberlinius</italic> Wang, 1956, with descriptions of two new species and a reclassification of the tribe Chamberlinini (Diplopoda, Polydesmida, Paradoxosomatidae, Paradoxosomatinae)
                </article-title><source>Zookeys</source><day>13</day><month>5</month><year>2011</year><volume>2011</volume><issue>98</issue><fpage>1</fpage><lpage>27</lpage><pub-id pub-id-type="doi">10.3897/zookeys.98.1183</pub-id></mixed-citation></tp:treatment-meta><tp:nomenclature><tp:taxon-name>
                            <tp:taxon-name-part taxon-name-part-type="genus">Chamberlinius</tp:taxon-name-part>
                            <tp:taxon-name-part taxon-name-part-type="species">piceofasciatus</tp:taxon-name-part>
                        <object-id xmlns:xlink="http://www.w3.org/1999/xlink" xlink:type="simple">http://species-id.net/wiki/Chamberlinius_piceofasciatus</object-id>
                        </tp:taxon-name><tp:taxon-authority>(Gressitt, 1941)</tp:taxon-authority><xref ref-type="fig" rid="F3">Figs 9–16</xref><xref ref-type="fig" rid="F7">39–41</xref><xref ref-type="fig" rid="F8">45, 46</xref><xref ref-type="fig" rid="F10">53</xref><tp:nomenclature-citation-list><tp:nomenclature-citation><tp:taxon-name>Prionopeltis piceofasciatus</tp:taxon-name><comment><xref ref-type="bibr" rid="B4">Gressitt 1941</xref>: 59; Wang 1964: 69; <xref ref-type="bibr" rid="B10">Jeekel 1968</xref>: 69.</comment></tp:nomenclature-citation><tp:nomenclature-citation><tp:taxon-name>Chamberlinius piceofasciatus</tp:taxon-name><comment><xref ref-type="bibr" rid="B8">Hoffman 1973</xref>: 381, figs 23–27; <xref ref-type="bibr" rid="B19">Wang and Mauriès 1996</xref>: 87; <xref ref-type="bibr" rid="B12">Korsós 2004</xref>: 32.</comment></tp:nomenclature-citation><tp:nomenclature-citation><tp:taxon-name>Chamberlinius shengmui</tp:taxon-name><comment><xref ref-type="bibr" rid="B18">Wang 1957</xref>b: 103, fig. 4; <xref ref-type="bibr" rid="B8">Hoffman 1973</xref>: 382; <xref ref-type="bibr" rid="B12">Korsós 2004</xref>: 22. <bold>New Synonymy!</bold></comment></tp:nomenclature-citation></tp:nomenclature-citation-list></tp:nomenclature><tp:treatment-sec sec-type="Material examined:"><title>Material examined:</title><p> 1 ♂, 1 ♀ (CAS, type series number # 5617 of <italic><tp:taxon-name>Prionopeltis piceofasciatus</tp:taxon-name></italic>: contrary to Hoffman’s (1973) presentation, it is the female that <xref ref-type="bibr" rid="B4">Gressitt (1941)</xref> had labeled as the holotype, while the male is a paratype), central Taiwan (臺灣中部), Arisan (阿里山), 2,000 m a.s.l., 24 May, 1934, leg. J. L. Gressitt. 1 ♂, 1 ♀ (NMNH, <italic><tp:taxon-name>Chamberlinius shengmui</tp:taxon-name></italic>, det. &amp; ded. Y. H. M. Wang), Alisan Kiayi (阿里山，嘉義縣), August, 1957, leg. Y. H. M. Wang. 1 ♀ (TFRI), Taichung City (台中市), Hoping District (和平區) (formerly: Taichung County 台中縣, Heping Township 和平鄉), Shengguang (勝光), 2,000–2,300 m a.s.l., 21 August - 24 September 2002, leg. W. C. Yeh. 1 ♂ (TFRI), same place, date and<!--PageBreak--> collector. 1 ♀ (TFRI), same place, 24 November - 24 December 2002, same collector. 1 ♂ (TFRI), same place, 26 March - 25 April 2003, same collector. 1 ♂ (TFRI), same place, 24 July 2003, same collector. 1 ♂ (TFRI), same place, date and collector. 1 ♀ (NTNUL-My 42), Nantou County (南投縣), Renai Tow nship (仁愛鄉), Hehuanshan (合歡山), 3,100 m a.s.l., 30 August 1988, leg S. H. Chen. 1 ♂ (NCHUL), same township, Meifeng (梅峰), ca. 2,000 m a.s.l., 2 April 2002, leg. S. H. Wu. 1 ♂, 2 ♀, 3 juveniles (NSYSUB-DI 44-49), same township, HuaGer water source (華岡水源), ca. 2,600 m a.s.l., 22 August 2002, leg. <!--PageBreak--><!--PageBreak-->C. C. Chen and J. N. Huang. 3 ♂, 2 ♀ (NTNUL-My 1-5), Chia-I County (嘉義縣), AliShan (阿里山), 2,260 m a.s.l., 3 July 1989, leg. S. H. Chen. 1 ♂, 1 ♀ (NTNUL-My 59-60), same place, 2,250 m a.s.l., same date and collector. 1 ♂ (TFRI), Ilan County (宜蘭縣), Datong Township (大同鄉), Lakes Jialuohu (加羅湖), ca. 2,300 m a.s.l., 24 May 2002, leg. W. C. Yeh. 1 juvenile (TFRI), same place, 23 August 2002, same collector. 1 ♂ (NCHUL), Hualien County (花蓮縣), Zhuoxi (卓溪), 2,500 m a.s.l., 15 February 2008, leg. S. H. Wu. 1 ♂ (NTNUL-My 43), Taitung County (台東縣), Haituan Township (海端鄉), Siangyang (向陽), on wall, ca. 2,270 m a.s.l., 3 September 2002, leg. J. H. Chen.</p></tp:treatment-sec><tp:treatment-sec sec-type="Diagnosis:"><title>Diagnosis:</title><p> Closest to C. <italic>hualienensis</italic>, but differs in often a lighter general coloration; in metaterga 2–19 with only a slightly infuscate (brown), subtrapeziform band in the anterior half (versus 1+1 darker, axially separated spots in <italic><tp:taxon-name>Chamberlinius hualienensis</tp:taxon-name></italic>); in the paraterga like low ridges (versus higher ridges in <italic><tp:taxon-name>Chamberlinius hualienensis</tp:taxon-name></italic>); by the pleurosternal carinae with small caudal teeth on segments 3–5(9, 10) (♂) (versus 3–7(8) in <italic><tp:taxon-name>Chamberlinius hualienensis</tp:taxon-name></italic>); in the epiproct shorter; in the smaller spiracle-bearing ridges lateral to the gonopod aperture; and in the gonopods, in which the solenophore is rounded apically and considerably shorter than the solenomere, while the parabasal dentiform process is stouter and more solid (versus longer and membranous in <italic><tp:taxon-name>Chamberlinius hualienensis</tp:taxon-name></italic>), always placed behind the solenomere in ventral view.</p></tp:treatment-sec><tp:treatment-sec sec-type="Description:"><title>Description:</title><p> Length 29–33 (♂, n= 4) or 31–34 mm (♀, n= 3); width of metazonite 10 ca. 4–4.5 (♂) or 4.5–5.0 mm (♀). Specimens in NMNH: Length ca. 32 (♂, n=1) and 38 mm (♀, n = 1<bold>)</bold>; width of midbody metaterga 10 ca. 4.0 (♂) and 4.3–4.5 mm (♀).</p><p>Coloration in alcohol (<xref ref-type="fig" rid="F3">Fig. 9</xref>) light yellow-brown to light brown from head to end of epiproct, as well as from dorsum down to paraterga, sterna and legs; collum and metaterga 2–19 with a slightly infuscate (brown), subtrapeziform band in anterior half (<xref ref-type="fig" rid="F3">Fig. 11</xref>); a lighter or darker anterior part of epiproct; colour pattern similar in both sexes, but ♀ darker; antennae increasingly blackish distally, but tip contrastingly pallid.</p><fig id="F3" position="float" orientation="portrait"><label>Figures 9–16.</label><caption><p><italic><tp:taxon-name>Chamberlinius piceofasciatus</tp:taxon-name></italic> (Gressitt, 1941), ♂ and ♀ from HuaGer water source (華岡水源) (9) and ♂ from AliShan (阿里山) (10<bold>–</bold>16). <bold>9</bold> Entire body, dorsal view <bold>10</bold> Anterior body portion, lateral <bold>11, 12</bold> segments 10 and 11, dorsal and lateral views, respectively <bold>13, 14</bold> Epiproct, dorsal and lateral views, respectively <bold>15</bold> Hypoproct, ventral view <bold>16</bold> Spiracle-bearing cones/ridges lateral to gonopod aperture (arrows). Scale bars: 5.0 mm (9); 1.0 mm (10–16). <bold>s10</bold> and <bold>s11</bold>: segments 10 and 11 separately.</p></caption><graphic xmlns:xlink="http://www.w3.org/1999/xlink" xlink:href="ZooKeys-098-001-g003.jpg" position="float" orientation="portrait" xlink:type="simple"/></fig><p>In width, head &lt; collum &lt; 2 &gt; 3 &lt; 4 &lt; 5 &lt; 6 &lt; 7 &lt; 8–16 in ♂, or head &lt; collum ≤ 2 &gt; 3 &lt; 4 &lt; 5 &lt; 6 &lt; 7 &lt; 8 &lt; 9–16 in ♀; thereafter body gradually and gently tapering both in width and height towards telson. Antennae (<xref ref-type="fig" rid="F3">Figs 9, 10</xref>) moderately long to long in ♂, slender, reaching either behind posterior end of metatergum 4 to anterior end of metatergum 5 (♂), or anterior edge to end of metatergum 3 (♀) dorsally. Surface smooth throughout, rugulose on metaterga (<xref ref-type="fig" rid="F3">Figs 10, 12</xref>) and below paraterga where evidently and densely granular on segments 2–19 in ♂; sometimes so only on segments 2–5, suddenly not so densely on segments 6 and 7, then wanting on segments 8–14, but traceable again on segments 15 and 16 in ♂ or on segments 2–18 in ♀. Paraterga (<xref ref-type="fig" rid="F3">Fig. 11</xref>) very well-developed, calluses (<xref ref-type="fig" rid="F3">Fig. 12</xref>) delimited by a sulcus only dorsally on segments 3 and 4, both dorsally and ventrally on segments 5–19; like low ridges always extending beyond caudal tergal margin on segments 2–19 (<xref ref-type="fig" rid="F3">Fig. 9</xref>), spiniform caudally (<xref ref-type="fig" rid="F3">Fig. 13</xref>) on segment 19 in both sexes or on segments 18 and 19 only in ♀. Axial line wanting to traceable in places. Transverse sulcus (<xref ref-type="fig" rid="F3">Fig. 11</xref>) evident on segments 5–18 in ♂, likewise evident on segments 5–17, but only traceable on 18th in ♀, narrow, shallow, neither beaded at bottom nor reaching bases of paraterga. Stricture (<xref ref-type="fig" rid="F3">Fig. 11</xref>) between pro- and metazona very faintly beaded at bottom dorsally. Pleurosternal carinae (<xref ref-type="fig" rid="F3">Figs 10, 12</xref>) well-developed on segments 2-(9)10, traceabl<!--PageBreak-->e on (10)11–14(15), like low bosses on segments 15–17 in ♂, well-developed on segments 2-(9)10, visible on segments (10)11-(13)16, like low bosses on segments (14–16)17 in ♀, thereafter virtually absent in both sexes; with small caudal teeth (<xref ref-type="fig" rid="F3">Fig. 10</xref>) on segments 3–5(9, 10) (♂) or 3(4)–5(7) (♀). Tergal setae fully abraded, pattern untraceable. Ozopores (<xref ref-type="fig" rid="F3">Fig. 12</xref>) lateral, lying on callus ca. one-third metatergal length in front of caudal edge. Epiproct (<xref ref-type="fig" rid="F3">Figs 13, 14</xref>) digitiform, flattened dorsoventrally, moderately long in lateral view, ratio of epiproct length to pre-epiproct length of telson 1: 2.2 in ♂ (<xref ref-type="fig" rid="F3">Fig. 14</xref>); subtruncate and slightly concave to emarginate in dorsal view (<xref ref-type="fig" rid="F3">Fig. 13</xref>); pre-apical papillae (<xref ref-type="fig" rid="F3">Fig. 13</xref>) present, situated close to apex. Hypoproct (<xref ref-type="fig" rid="F3">Fig. 15</xref>) roundly subtrapeziform caudally, 1+1 setae at caudal corners situated on well-separated knobs, sides straight to slightly concave.</p><p>Sterna moderately setose, not modified; a short, round, spiracle-bearing ridge flanking gonopod aperture (<xref ref-type="fig" rid="F3">Fig. 16</xref>, arrows); each cross-impression with an evident transverse sulcus, but without axial groove. ♂ legs (<xref ref-type="fig" rid="F3">Fig. 12</xref>) without tarsal brushes, ca. 1.5 times as long as midbody height, slightly shorter in ♀.</p><p>Gonopods (<xref ref-type="fig" rid="F7">Figs 39–41</xref>, <xref ref-type="fig" rid="F8">45, 46</xref>, <xref ref-type="fig" rid="F10">53</xref>) peculiar in solenophore (<bold>sph</bold>) being rounded apically and considerably shorter than solenomere (<bold>sl</bold>), while its dentiform process (<bold>dp</bold>) more solid, and both <bold>sph</bold> and <bold>dp</bold> always placed behind solenomere in ventral view.</p></tp:treatment-sec><tp:treatment-sec sec-type="Remarks:"><title>Remarks:</title><p>The sketch of a gonopod of <italic><tp:taxon-name>Chamberlinius shengmui</tp:taxon-name></italic> by <xref ref-type="bibr" rid="B18">Wang (1957)</xref> showed the solenophore being strongly broadened distad, while the solenomere broadened at midway. Apparently due to these distinctions, this species has since been considered as valid. We have been privileged to examine the specimens of <italic><tp:taxon-name>Chamberlinius shengmui</tp:taxon-name></italic> deposited at NMNH (without catalogue number) by Wang, and found the gonopod sketch of the solenomere accompanying the original description (<xref ref-type="bibr" rid="B18">Wang 1957</xref>) misleading. Having also re-examined the ♀ holotype and ♂ paratype of C. <italic>piceofasciatus</italic>, both housed in CAS, and compared them side-by-side with <italic>shengmui</italic>, we found that these species are identical. Therefore, <italic><tp:taxon-name>Chamberlinius shengmui</tp:taxon-name></italic> is a new junior subjective synonym of <italic><tp:taxon-name>Chamberlinius piceofasciatus</tp:taxon-name></italic>.</p></tp:treatment-sec><tp:treatment-sec sec-type="Distribution:"><title>Distribution:</title><p> <italic><tp:taxon-name>Chamberlinius piceofasciatus</tp:taxon-name></italic> seems to be endemic to Taiwan, being restricted to higher elevations (2,000 to &gt;3,000 m a.s.l) (<xref ref-type="fig" rid="F2">Map</xref>).</p></tp:treatment-sec></tp:taxon-treatment><tp:taxon-treatment><tp:treatment-meta><mixed-citation publication-type="journal"><person-group><name><surname>Chen</surname><given-names>Chao-Chun</given-names></name><name><surname>Golovatch</surname><given-names>Sergei I.</given-names></name><name><surname>Chang</surname><given-names>Hsueh-Wen</given-names></name><name><surname>Chen</surname><given-names>Shyh-Hwang</given-names></name></person-group><article-title>
                Revision of the Taiwanese millipede genus <italic>Chamberlinius</italic> Wang, 1956, with descriptions of two new species and a reclassification of the tribe Chamberlinini (Diplopoda, Polydesmida, Paradoxosomatidae, Paradoxosomatinae)
                </article-title><source>Zookeys</source><day>13</day><month>5</month><year>2011</year><volume>2011</volume><issue>98</issue><fpage>1</fpage><lpage>27</lpage><pub-id pub-id-type="doi">10.3897/zookeys.98.1183</pub-id></mixed-citation></tp:treatment-meta><tp:nomenclature><tp:taxon-name>
                            <tp:taxon-name-part taxon-name-part-type="genus">Chamberlinius</tp:taxon-name-part>
                            <tp:taxon-name-part taxon-name-part-type="species">pessior</tp:taxon-name-part>
                        <object-id xmlns:xlink="http://www.w3.org/1999/xlink" xlink:type="simple">urn:lsid:zoobank.org:act:F832D34E-4E24-4243-B39D-08A0B46E5B04</object-id>
                        <object-id xmlns:xlink="http://www.w3.org/1999/xlink" xlink:type="simple">http://species-id.net/wiki/Chamberlinius_pessior</object-id>
                        </tp:taxon-name><tp:taxon-status xmlns:xlink="http://www.w3.org/1999/xlink" xlink:type="simple">sp. n.</tp:taxon-status><xref ref-type="fig" rid="F4">Figs 17–24</xref><xref ref-type="fig" rid="F6">36–38</xref><xref ref-type="fig" rid="F9">49–52</xref></tp:nomenclature><tp:treatment-sec sec-type="Holotype"><title>Holotype</title><p> ♂ (NTNUL-My 74), Taiwan, Nantou County (南投縣), Renai Township (仁愛鄉), Lushan warm spring (廬山溫泉), ca. 1,200 m a.s.l., 29 August 1988, leg. S. H. Chen.</p></tp:treatment-sec><tp:treatment-sec sec-type="Paratypes:"><title>Paratypes:</title><p> 1 ♂, 5 ♀ (NTNUL-My 75<italic>-</italic>80), same locality and date, together with holotype.</p></tp:treatment-sec><tp:treatment-sec sec-type="Name:"><title>Name:</title><p> To emphasize the lower paraterga.</p></tp:treatment-sec><tp:treatment-sec sec-type="Diagnosis:"><title>Diagnosis:</title><p> Closest to <italic><tp:taxon-name>Chamberlinius hualienensis</tp:taxon-name></italic>, but differs in being obviously smaller, with paraterga like low ridges (versus higher ridges in <italic><tp:taxon-name>Chamberlinius hualienensis</tp:taxon-name></italic>), the pleurosternal carinae are <!--PageBreak-->with small caudal teeth on segments 3–10 (versus 3–7(8) in <italic><tp:taxon-name>Chamberlinius hualienensis</tp:taxon-name></italic>), legs with tarsal brushes (versus without in <italic><tp:taxon-name>Chamberlinius hualienensis</tp:taxon-name></italic>) and the gonopods showing the tip of the solenophore pointed and simple (versus bifid in <italic><tp:taxon-name>Chamberlinius hualienensis</tp:taxon-name></italic>).</p></tp:treatment-sec><tp:treatment-sec sec-type="Description:"><title>Description:</title><p> Length 25–26 (♂, n = 2) or 27–29 mm (♀, n = 5), width of metazonite 10 ca. 3.5–3.8 (♂) or 3.8–4.0 mm (♀). Coloration in alcohol (<xref ref-type="fig" rid="F4">Fig. 17</xref>) almost entirely light yellow-brown in ♂, but infuscate (brown) in ♀ compared with ♂; colour pattern same as in <italic><tp:taxon-name>Chamberlinius hualienensis</tp:taxon-name></italic>.</p><fig id="F4" position="float" orientation="portrait"><label>Figures 17–24.</label><caption><p><italic><tp:taxon-name>Chamberlinius pessior</tp:taxon-name></italic> sp. n., holotype. <bold>17</bold> Entire body, dorsal view <bold>18</bold> Anterior body portion, lateral <bold>19, 20</bold> segments 10 and 11, dorsal and lateral views, respectively <bold>21, 22</bold> Epiproct, dorsal and lateral views, respectively <bold>23</bold> Hypoproct, ventral view <bold>24</bold> Spiracle-bearing cones lateral to gonopod aperture (arrows). Scale bar: 1.0 mm. <bold>s10</bold> and <bold>s11</bold>: segments 10 and 11 separately.</p></caption><graphic xmlns:xlink="http://www.w3.org/1999/xlink" xlink:href="ZooKeys-098-001-g004.jpg" position="float" orientation="portrait" xlink:type="simple"/></fig><p>In width, head &lt; collum = segment 2 &gt; 3 &lt; 4 &lt;&lt; 5 &lt; 6 &lt; 7 &lt; 8 &lt; 9 &lt; 10 &lt; 11 &lt; 12 &lt; 13 &lt; 14 &lt; 15 &lt;16 in ♂, or head &lt; collum = segment 2 &gt; 3 &lt; 4 &lt; 5 &lt; 6 &lt; 7 &lt; 8 &lt; 9 &lt; 10 &lt; 11–16<!--PageBreak--> in ♀; thereafter body gradually and gently tapering both in width and height towards telson. Antennae (<xref ref-type="fig" rid="F4">Figs 17, 18</xref>) long and slender, reaching behind middle of metatergum 4 (♂) or 3 (♀) dorsally. Surface generally shining and smooth, rugulose (<bold>r</bold>) (<xref ref-type="fig" rid="F4">Figs 18, 20</xref>, <xref ref-type="fig" rid="F9">49</xref>) on metaterga on place and below paraterga 2–19, metazona below paraterga evidently and densely granular on segments 2–19 in both sexes. Paraterga (<xref ref-type="fig" rid="F4">Fig. 19</xref>) very well-developed, calluses (<xref ref-type="fig" rid="F4">Figs 19, 20</xref>) delimited by a sulcus dorsally and ventrally on segments 2-19; paraterga like low ridges (<xref ref-type="fig" rid="F4">Figs 20</xref>, <xref ref-type="fig" rid="F9">49</xref>), slightly extending beyond caudal tergal margin on segments 2-4, obviously beyond it on segments 5-19 (<xref ref-type="fig" rid="F4">Fig. 17</xref>), spiniform caudally (<xref ref-type="fig" rid="F4">Fig. 22</xref>) on segments 17-19 in both sexes; anterior corner of paraterga thinner dorsoventrally and depressed only in ♂. Axial line traceable to evident on pro- and metaterga from collum to anterior part of segment 19 in ♂, fainter in ♀. Transverse sulcus (<xref ref-type="fig" rid="F4">Figs 19</xref>, <xref ref-type="fig" rid="F9">49</xref>) evident on segments 5-17, traceable on segment 18, wanting on segment 19 in both sexes, narrow, shallow (markedly shallower in ♂ as compared to ♀), neither beaded at bottom nor reaching bases of paraterga. Limbus thin, caudal margin entire. Stricture (<xref ref-type="fig" rid="F4">Fig. 19</xref>) between pro- and metazona roughly beaded, evidently more roughly so in ♀ as compared to ♂. Pleurosternal carinae (<xref ref-type="fig" rid="F4">Figs 18, 20</xref>) well-developed on segments 2–10, traceable on segments 11–15 in ♂, well-developed on segments 2–12, visible on segments 13–17 in ♀, thereafter wanting, with small caudal teeth on segments 3–10 (♂) or 3–9 (♀). Tergal setae fully abraded, pattern untraceable in both sexes. Ozopores (<xref ref-type="fig" rid="F4">Figs 20</xref>, <xref ref-type="fig" rid="F9">49</xref>) lateral, lying on callus about one-third metatergal length in front of caudal edge. Epiproct (<xref ref-type="fig" rid="F4">Figs 21, 22</xref>) digitiform, long, flattened dorsoventrally, curved and directed caudoventrad in lateral view (<xref ref-type="fig" rid="F4">Fig. 22</xref>), ratio of epiproct length to pre-epiproct length of telson 1: 2.0 in ♂ (<xref ref-type="fig" rid="F4">Fig. 22</xref>), subtruncate and emarginated (♂) or slightly concave (♀) in dorsal view (<xref ref-type="fig" rid="F4">Fig. 21</xref>); pre-apical papillae (<xref ref-type="fig" rid="F4">Fig. 21</xref>) evident, situated close to apex. Hypoproct (<xref ref-type="fig" rid="F4">Fig. 23</xref>) subtrapeziform, caudally convex, 1+1 setae at caudal corners situated on well-separated knobs, sides slightly concave in both sexes.</p><p>Sterna moderately setose in ♂, sparsely so in ♀; an obvious, short, round, spiracle-bearing ridge flanking gonopod aperture (<xref ref-type="fig" rid="F4">Fig. 24</xref>, arrows); each cross-impression with an evident transverse sulcus, without axial groove. Legs (<xref ref-type="fig" rid="F9">Fig. 49</xref>) with tarsal brushes, long, ca. 1.2 times midbody height in ♂, slightly shorter in ♀.</p><p>Gonopods (<xref ref-type="fig" rid="F6">Figs 36–38</xref>, <xref ref-type="fig" rid="F9">50–52</xref>) as in <italic><tp:taxon-name>Chamberlinius hualienensis</tp:taxon-name></italic>, but solenophore (<bold>sph</bold>) not bifid, being simple and pointed.</p></tp:treatment-sec><tp:treatment-sec sec-type="Remarks"><title>Remarks.</title><p> <italic><tp:taxon-name>Chamberlinius pessior</tp:taxon-name></italic> sp. n. is endemic to Taiwan, being known from a single locality at 1,200 m a.s.l. (<xref ref-type="fig" rid="F2">Map</xref>).</p></tp:treatment-sec></tp:taxon-treatment><tp:taxon-treatment><tp:treatment-meta><mixed-citation publication-type="journal"><person-group><name><surname>Chen</surname><given-names>Chao-Chun</given-names></name><name><surname>Golovatch</surname><given-names>Sergei I.</given-names></name><name><surname>Chang</surname><given-names>Hsueh-Wen</given-names></name><name><surname>Chen</surname><given-names>Shyh-Hwang</given-names></name></person-group><article-title>
                Revision of the Taiwanese millipede genus <italic>Chamberlinius</italic> Wang, 1956, with descriptions of two new species and a reclassification of the tribe Chamberlinini (Diplopoda, Polydesmida, Paradoxosomatidae, Paradoxosomatinae)
                </article-title><source>Zookeys</source><day>13</day><month>5</month><year>2011</year><volume>2011</volume><issue>98</issue><fpage>1</fpage><lpage>27</lpage><pub-id pub-id-type="doi">10.3897/zookeys.98.1183</pub-id></mixed-citation></tp:treatment-meta><tp:nomenclature><tp:taxon-name>
                            <tp:taxon-name-part taxon-name-part-type="genus">Chamberlinius</tp:taxon-name-part>
                            <tp:taxon-name-part taxon-name-part-type="species">sublaevus</tp:taxon-name-part>
                        <object-id xmlns:xlink="http://www.w3.org/1999/xlink" xlink:type="simple">urn:lsid:zoobank.org:act:6AC5346F-0657-44A1-9452-59B2A1AC9B61</object-id>
                        <object-id xmlns:xlink="http://www.w3.org/1999/xlink" xlink:type="simple">http://species-id.net/wiki/Chamberlinius_sublaevus</object-id>
                        </tp:taxon-name><tp:taxon-status xmlns:xlink="http://www.w3.org/1999/xlink" xlink:type="simple">sp. n.</tp:taxon-status><xref ref-type="fig" rid="F5">Figs 25–32</xref><xref ref-type="fig" rid="F7">42–44, 47, 48</xref><xref ref-type="fig" rid="F10">54–57</xref></tp:nomenclature><tp:treatment-sec sec-type="Holotype"><title>Holotype</title><p> ♂ (NSYSUB-DI 50), Taiwan, Taichung County (台中縣), Heping Township (和平鄉), Syuan (思源), 1.5 km away from the entrance of forest path no. 710, ca. 2,050–2,100 m a.s.l., 21 August 2002, leg. C. C. Chen and Y. H. Lin.</p></tp:treatment-sec><tp:treatment-sec sec-type="Paratypes:"><title>Paratypes:</title><p> 3 ♂, 1 ♀, 2 juveniles (NSYSUB-DI 51-57), same locality and date as in holotype.1 ♂, 1 ♀ (NCHUL), Nantou County (南投縣), Renai Township (仁愛鄉), Meifeng (梅峰), ca. 2,000 m a.s.l., 2 April 2002, S. H. Wu. 1 ♂ (TFRI), Ilan County (宜蘭縣), Datong Township (大同鄉), Lakes Jialuohu (加羅湖), ca. 2,300 m a.s.l., 22 April 2001, leg. W. C. Yeh. 1 ♂ (TFRI), same place, 26 April 2002, same collector. 1 ♂ (TFRI), same place, 4 June 2003, same collector. 1 ♂, 1 ♀ (NSYSUB-DI 451-452), same township<bold>,</bold> Yuanping forest path (元平林道)<bold>,</bold> 4 km, on a dirty wall, ca. 1,990 m a.s.l., 29 August 2004, leg. H. D. Zhu.</p></tp:treatment-sec><tp:treatment-sec sec-type="Name:"><title>Name:</title><p> To emphasize the elevated paraterga.</p></tp:treatment-sec><tp:treatment-sec sec-type="Diagnosis:"><title>Diagnosis:</title><p>Closest to <italic><tp:taxon-name>Chamberlinius piceofasciatus</tp:taxon-name></italic>, but differs in the smaller size and higher paraterga; by the pleurosternal carinae with small caudal teeth either on segments 3–8(10) (♂) or 3–4, or without any caudal teeth (♀) (versus segments 3–5(10) (♂) or 3(4)-5(7) (♀) in <italic><tp:taxon-name>Chamberlinius piceofasciatus</tp:taxon-name></italic>); and in gonopod structure, with the solenophore being slender, its tip pointed and placed ventrad under the solenomere (versus the solenophore being much stouter, blunt and remaining fully behind and above the solenomere in ventral view in <italic><tp:taxon-name>Chamberlinius piceofasciatus</tp:taxon-name></italic>).</p></tp:treatment-sec><tp:treatment-sec sec-type="Description:"><title>Description:</title><p> Length 29–30 (♂, n = 5) or 28 mm (♀, n = 1); width of metazonite 10 ca. 4–5 mm (♂) or 4–5.5 mm (♀). Coloration in alcohol (<xref ref-type="fig" rid="F5">Fig. 25</xref>) pallid to light brown from head to end of epiproct, as well as from dorsum down to paraterga, sterna and legs; most of head (except for occipital part), anterior 2/3rds of collum (<xref ref-type="fig" rid="F5">Fig. 27</xref>), and most of epiproct darker, colour pattern same as in <italic><tp:taxon-name>Chamberlinius piceofasciatus</tp:taxon-name></italic> (Gressitt, 1941) and similar in both sexes, but ♀ darker; antennae increasingly blackish distally, but tip contrastingly pallid.</p><fig id="F5" position="float" orientation="portrait"><label>Figures 25–32.</label><caption><p><italic><tp:taxon-name>Chamberlinius sublaevus</tp:taxon-name></italic> sp. n., ♀ and ♂ paratypes from Yuanping forest path (元平林道) (25–31)and Syuan (思源) (32), respectively. <bold>25</bold> Entire body, dorsal view <bold>26</bold> Anterior body portion, lateral <bold>27, 28</bold> Midbody segments, dorsal and lateral views, respectively. arrow: axial line <bold>29, 30</bold> Epiproct, dorsal and lateral views, respectively <bold>31</bold> Hypoproct, ventral view <bold>32</bold> Cones lateral to gonopod aperture (arrows). Scale bar: 1.0 mm. <bold>s7-s10</bold>: segments 7–10 separately.</p></caption><graphic xmlns:xlink="http://www.w3.org/1999/xlink" xlink:href="ZooKeys-098-001-g005.jpg" position="float" orientation="portrait" xlink:type="simple"/></fig><p>In width, head &lt;collum ≤ segment 2 &gt; 3 = 4 &lt;&lt; 5 &lt; 6 &lt; 7 &lt; 8 ≤ 9 = 10 &lt; 11–15 in ♂, or head &lt; collum &lt; segment 2&gt; 3 = 4 &lt;&lt; 5–16 in ♀; thereafter body gradually and gently tapering both in width and height towards telson. Antennae (<xref ref-type="fig" rid="F5">Figs 25, 26</xref>) long, slender, reaching either middle to end of metatergum 4 dorsally in ♂, or end of metatergum 3 in ♀. Surface generally shining and rather smooth, sometimes rugulose on metaterga, rugulose, finely and densely granular below paraterga 2–19 (<xref ref-type="fig" rid="F5">Figs 26–28</xref>, <xref ref-type="fig" rid="F10">55</xref>). Paraterga (<xref ref-type="fig" rid="F5">Fig. 27</xref>) very well-developed, calluses delimited by a sulcus only dorsally on segments 3–4, both dorsally and ventrally on segments 5–19; paraterga like high ridges (<xref ref-type="fig" rid="F5">Fig. 28</xref>) extending beyond caudal tergal margin on segments 5–19 (<xref ref-type="fig" rid="F5">Fig. 25</xref>), spiniform caudally (<xref ref-type="fig" rid="F5">Fig. 30</xref>) on segments 17–19 in both sexes. Axial line (<xref ref-type="fig" rid="F5">Fig. 27</xref>, arrow) wanting to sometimes traceable (on prozona), visible also at anterior edge of collum to end of segment 19, or on segments 5–19, better so on ♂ metaterga than in ♀. Transverse sulcus (<xref ref-type="fig" rid="F5">Figs 27</xref>, <xref ref-type="fig" rid="F10">55</xref>) evident on segments 5–18, wanting on segment 19 in ♂, present on segments 5–18(19) in ♀, narrow, shallow, neither beaded at bottom nor reaching bases of paraterga. Limbus thin, caudal margin entire. Stricture (<xref ref-type="fig" rid="F5">Figs 27</xref>, <xref ref-type="fig" rid="F10">55</xref>) between pro- and metazona faintly beaded at bottom dorsally. Pleurosternal carinae (<xref ref-type="fig" rid="F5">Figs 26, 28</xref>, <xref ref-type="fig" rid="F10">55</xref>) well-developed on segments 2–10, traceable on segments 11–13 in ♂, reduced to low bosses on segments 14–17 in ♂, well-developed on segments 2–8, visible on 9–16 (17) in ♀, thereafter virtually absent in both sexes; with small caudal teeth either on segment<!--PageBreak-->s 3–8 or 3–10 (♂), or either on segments 3 and 4, or without any caudal teeth (♀). Tergal setae fully abraded, pattern untraceable. Ozopores (<xref ref-type="fig" rid="F5">Figs 28</xref>, <xref ref-type="fig" rid="F10">55</xref>) lateral, lying on callus about one-third metatergal length in front of caudal edge. Epiproct (<xref ref-type="fig" rid="F5">Fig. 29</xref>) digitiform, long, flattened dorsoventrally, ratio of epiproct length to pre-epiproct length of telson 1: 2.3 in ♂ (<xref ref-type="fig" rid="F5">Fig. 30</xref>); subtruncate or emarginate in dorsal view; pre-apical papillae almost wanting, situated close to apex. Hypoproct (<xref ref-type="fig" rid="F5">Fig. 31</xref>) subtrapeziform, caudally narrowly to broadly rounded, 1+1 setae at caudal corners situated on well-separated knobs, sides concave at base.</p><p>Sterna moderately setose, not modified; a pair of small, short, round, spiracle-bearing ridges flanking gonopod aperture (<xref ref-type="fig" rid="F5">Fig. 32</xref>, arrows); each cross-impression with an evident transverse sulcus, without axial groove. ♂ legs (<xref ref-type="fig" rid="F5">Figs 28</xref>, <xref ref-type="fig" rid="F10">55</xref>) evidently incrassate, especially so due to dorsally swollen prefemora, without tarsal brushes, ca. 1.7 times as long as midbody height, a little shorter and slenderer in ♀.</p><p>Gonopods (<xref ref-type="fig" rid="F7">Figs 42–44</xref>, <xref ref-type="fig" rid="F8">47, 48</xref>, <xref ref-type="fig" rid="F10">54, 56, 57</xref>) very similar to those of <italic><tp:taxon-name>Chamberlinius piceofasciatus</tp:taxon-name></italic>, differing in solenophore (<bold>sph</bold>)being slender, elongate, pointed and directed ventrad under solenomere (<bold>sl</bold>).</p></tp:treatment-sec><tp:treatment-sec sec-type="Distibution:"><title>Distibution:</title><p> This new species is also endemic to Taiwan, being high-montane (2,000–2,300 m a.s.l.) (<xref ref-type="fig" rid="F2">Map</xref>).</p><fig id="F6" position="float" orientation="portrait"><label>Figures 33–38.</label><caption><p>33–35 <italic><tp:taxon-name>Chamberlinius hualienensis</tp:taxon-name></italic> Wang, 1956, ♂ from CiiLan Forest Amusement Park (棲蘭森林遊樂園), left gonopod (33–35). <bold>33</bold> Entire gonopod, sublateral view <bold>34</bold> Tip of telopodite, sublateral view. Arrows: a bifid solenophore <bold>35</bold> Entire gonopod, medial view. <bold>Figures 36–38.</bold> <italic><tp:taxon-name>Chamberlinius pessior</tp:taxon-name></italic> sp. n., holotype, right gonopod. <bold>36, 37</bold> Entire gonopod and tip of solenophore (arrow), respectively, submedial view <bold>38</bold> Apical part of telopodite, medial and slightly ventral view. Scale bars = 0.5 mm (33, 35, 36); 0.1 mm (34, 37); 0.25 mm (38). <bold>co</bold>: coxa; <bold>dp</bold>: dentiform process; <bold>f</bold>: femorite; <bold>m</bold>: apical lamina; <bold>l</bold>: membranous lobe; <bold>pof</bold>: postfemoral region; <bold>prf</bold>: prefemur; <bold>sl</bold>: solenomere; <bold>sph</bold>: solenophore.</p></caption><graphic xmlns:xlink="http://www.w3.org/1999/xlink" xlink:href="ZooKeys-098-001-g006.jpg" position="float" orientation="portrait" xlink:type="simple"/></fig><fig id="F7" position="float" orientation="portrait"><label>Figures 39–44.</label><caption><p>39–41 <italic><tp:taxon-name>Chamberlinius piceofasciatus</tp:taxon-name></italic> (Gressitt, 1941), ♂ from AliShan (阿里山), right gonopod, subventral view. <bold>39</bold> Entire gonopod <bold>40</bold> Apical part of telopodite <bold>41</bold> Tip of solenomere, respectively. <bold>Figures 42–44.</bold> <italic><tp:taxon-name>Chamberlinius sublaevus</tp:taxon-name></italic> sp. n.,♂ paratype from Syuan (思源), left gonopod, sublateral view. <bold>42</bold> Entire gonopod <bold>43</bold> Apical part of telopodite, dotted line shows a broken tip of solenophore <bold>44 </bold>Tip of solenomere. Scale bars: 0.5 mm (39, 42); 0.25 mm (40, 43); 0.05 mm (41, 44).</p></caption><graphic xmlns:xlink="http://www.w3.org/1999/xlink" xlink:href="ZooKeys-098-001-g007.jpg" position="float" orientation="portrait" xlink:type="simple"/></fig><fig id="F8" position="float" orientation="portrait"><label>Figures 45–46.</label><caption><p><italic><tp:taxon-name>Chamberlinius piceofasciatus</tp:taxon-name></italic> (Gressitt, 1941), ♂ from AliShan (阿里山), left gonopod, submedial view. <bold>45</bold> Entire, lateral view <bold>46</bold> Apical part of telopodite, submedial view. <bold>Figures 47–48.</bold> <italic><tp:taxon-name>Chamberlinius sublaevus</tp:taxon-name></italic> sp. n., ♂ paratype from Syuan (思源), left gonopod, submedial view. <bold>47</bold> Entire, dotted line shows a broken tip of solenophore <bold>48</bold> Apical part of telopodite. Scale bars: 0.5 mm (45, 47); 0.25 mm (46, 48). <bold>sl</bold>: solenomere; <bold>sph</bold>: solenophore.</p></caption><graphic xmlns:xlink="http://www.w3.org/1999/xlink" xlink:href="ZooKeys-098-001-g008.jpg" position="float" orientation="portrait" xlink:type="simple"/></fig><fig id="F9" position="float" orientation="portrait"><label>Figures 49–52.</label><caption><p><italic><tp:taxon-name>Chamberlinius pessior</tp:taxon-name></italic> sp. n., holotype. <bold>49</bold> Segment 10, lateral view <bold>50–52</bold> Right gonopod, medial, dorsal and sublateral views, respectively. Scale bars: 1.0 mm (49); 0.5 mm (50–52). <bold>l</bold>: membranous lobe; <bold>sg</bold>: seminal groove ; <bold>sl</bold>: solenomere; <bold>sph</bold>: solenophore; <bold>o</bold>: ozopore; <bold>r</bold>: rugulosity.</p></caption><graphic xmlns:xlink="http://www.w3.org/1999/xlink" xlink:href="ZooKeys-098-001-g009.jpg" position="float" orientation="portrait" xlink:type="simple"/></fig><fig id="F10" position="float" orientation="portrait"><label>Figures 53–57.</label><caption><p>53 <italic><tp:taxon-name>Chamberlinius piceofasciatus</tp:taxon-name></italic> (Gressitt, 1941), ♂ from AliShan (阿里山), entire gonopods, ventral view. <bold>Figures 54–57.</bold> <italic><tp:taxon-name>Chamberlinius sublaevus</tp:taxon-name></italic> sp. n., ♂ paratypes from Meifeng (梅峰) (54) and Syuan (思源) (55–57). <bold>54</bold> Entire gonopods, ventral view <bold>55</bold> Segment 10, lateral view <bold>56–57</bold> Right gonopod, medial and dorsal views, respectively. Scale bars: 0.5 mm (53, 54); 1.0 mm (55–57).</p></caption><graphic xmlns:xlink="http://www.w3.org/1999/xlink" xlink:href="ZooKeys-098-001-g010.jpg" position="float" orientation="portrait" xlink:type="simple"/></fig></tp:treatment-sec></tp:taxon-treatment><ref-list><ref id="B17"><mixed-citation xmlns:xlink="http://www.w3.org/1999/xlink" xlink:type="simple"><person-group><name name-style="western"><surname>Wang</surname><given-names>YHM</given-names></name></person-group> (<year>1956</year>)<article-title> Serica 1e: Records of myriapods on Formosa with description of new species (2).</article-title><source>Quarterly Journal of the Taiwan Museum</source><volume>9</volume>:<fpage>155</fpage>-<lpage>159</lpage>.</mixed-citation></ref><ref id="B18"><mixed-citation xmlns:xlink="http://www.w3.org/1999/xlink" xlink:type="simple"><person-group><name name-style="western"><surname>Wang</surname><given-names>YHM</given-names></name></person-group> (<year>1957</year>)<article-title> Serica 1g: Records of myriapods on Taiwan Islands (4). Six new polydesmides.</article-title><source>Quarterly Journal of the Taiwan Museum</source><volume>10</volume>:<fpage>103</fpage>-<lpage>111</lpage>.</mixed-citation></ref><ref id="B10"><mixed-citation xmlns:xlink="http://www.w3.org/1999/xlink" xlink:type="simple"><person-group><name name-style="western"><surname>Jeekel</surname><given-names>CAW</given-names></name></person-group> (<year>1968</year>)<source> On the classification and geographical distribution of the family Paradoxosomatidae (Diplopoda, Polydesmida)</source>. <publisher-name>Academisch Proefschrift</publisher-name>, <publisher-loc>Rotterdam</publisher-loc>, <lpage>162</lpage> pp. [privately published]</mixed-citation></ref><ref id="B11"><mixed-citation xmlns:xlink="http://www.w3.org/1999/xlink" xlink:type="simple"><person-group><name name-style="western"><surname>Jeekel</surname><given-names>CAW</given-names></name></person-group> (<year>1971</year>)<article-title> Nomenclator generum et familiarum Diplopodorum. A list of the genus and family-group names in the Class Diplopoda from the 10th edition of Linnaeus, 1758, to the end of 1957</article-title>. <source>Monografieën van de Nederlandse Entomologische Vereiniging</source><volume>5</volume>, i−xii + <fpage>1</fpage>−<lpage>412</lpage> [for 1970]</mixed-citation></ref><ref id="B8"><mixed-citation xmlns:xlink="http://www.w3.org/1999/xlink" xlink:type="simple"><person-group><name name-style="western"><surname>Hoffman</surname><given-names>RL</given-names></name></person-group> (<year>1973</year>)<article-title> Descriptions and allocation of new or poorly known genera and species of Paradoxosomatidae from south-eastern Asia (Diplopoda: Polydesmida).</article-title><source>Journal of Natural History</source><volume>7</volume>:<fpage>361</fpage>-<lpage>389</lpage>. <ext-link ext-link-type="uri" xlink:href="http://dx.doi.org/10.1080/00222937300770281" xlink:type="simple">doi:10.1080/00222937300770281</ext-link></mixed-citation></ref><ref id="B9"><mixed-citation xmlns:xlink="http://www.w3.org/1999/xlink" xlink:type="simple"><person-group><name name-style="western"><surname>Hoffman</surname><given-names>RL</given-names></name></person-group> (<year>1980</year>)<source> Classification of the Diplopoda</source>. <publisher-loc>Genève</publisher-loc>: <publisher-name>Muséum d’histoire naturelle</publisher-name>, <lpage>237</lpage> pp. [for 1979]</mixed-citation></ref><ref id="B12"><mixed-citation xmlns:xlink="http://www.w3.org/1999/xlink" xlink:type="simple"><person-group><name name-style="western"><surname>Korsós</surname><given-names>Z</given-names></name></person-group> (<year>2004</year>)<article-title> Checklist and bibliography of millipedes (Diplopoda) of Taiwan.</article-title><source>Collection and Research</source><volume>17</volume>:<fpage>11</fpage>-<lpage>32</lpage>.</mixed-citation></ref><ref id="B15"><mixed-citation xmlns:xlink="http://www.w3.org/1999/xlink" xlink:type="simple"><person-group><name name-style="western"><surname>Takakuwa</surname><given-names>Y</given-names></name></person-group> (<year>1942</year>)<article-title> Die <italic>Orthomorpha</italic>-Arten aus Japan.</article-title><source>Transactions of the Natural History Society of Formosa</source><volume>32</volume>:<fpage>44</fpage>-<lpage>47</lpage>.</mixed-citation></ref><ref id="B5"><mixed-citation xmlns:xlink="http://www.w3.org/1999/xlink" xlink:type="simple"><person-group><name name-style="western"><surname>Higa</surname><given-names>Y</given-names></name><name name-style="western"><surname>Kishimoto</surname><given-names>T</given-names></name></person-group> (<year>1986</year>)<article-title> Unusual outbreak and control of millipedes, <italic>Chamberlinius haulienensis</italic> Wang in Okinawa</article-title>. <source>Annual Report of Okinawa Prefectural Institute of Public Health</source><volume>20</volume>: <fpage>62</fpage>–<lpage>72</lpage>. [In Japanese]</mixed-citation></ref><ref id="B6"><mixed-citation xmlns:xlink="http://www.w3.org/1999/xlink" xlink:type="simple"><person-group><name name-style="western"><surname>Higa</surname><given-names>Y</given-names></name><name name-style="western"><surname>Kishimoto</surname><given-names>T</given-names></name></person-group> (<year>1989</year>)<article-title> Expansion of distribution area of millipede, <italic>Chamnerlinius haulienensis</italic> Wang, in Okinawa</article-title>. <source>Annual Report of Okinawa Prefectural Institute of Public Health</source><volume>23</volume>: <fpage>72</fpage>–<lpage>76</lpage>. [In Japanese]</mixed-citation></ref><ref id="B20"><mixed-citation xmlns:xlink="http://www.w3.org/1999/xlink" xlink:type="simple"><person-group><name name-style="western"><surname>Yamaguchi</surname><given-names>T</given-names></name><name name-style="western"><surname>Izumi</surname><given-names>S</given-names></name><name name-style="western"><surname>Takemura</surname><given-names>K</given-names></name><name name-style="western"><surname>Torigoe</surname><given-names>H</given-names></name><name name-style="western"><surname>Matunaga</surname><given-names>T</given-names></name><name name-style="western"><surname>Nagata</surname><given-names>K</given-names></name></person-group> (<year>2000</year>)<article-title> Annual occurrence of <italic>Chamnerlinius haulienensis</italic> Wang on Amami-Oshima Island and possible chemicals for controlling it</article-title>. <source>Proceedings of the Association for Plant Protection of Kyushu</source><volume>46</volume>: <fpage>118</fpage>–<lpage>122</lpage>. [In Japanese]</mixed-citation></ref><ref id="B14"><mixed-citation xmlns:xlink="http://www.w3.org/1999/xlink" xlink:type="simple"><person-group><name name-style="western"><surname>Niijima</surname><given-names>K</given-names></name><name name-style="western"><surname>Arimura</surname><given-names>T</given-names></name></person-group> (<year>2002</year>)<article-title> Obstruction of trains by the outbreaks a millipede <italic>Chamberlinius hualienensis</italic> Wang (Diplopoda: Polydesmida)</article-title>. <source>Edaphologia</source><volume>69</volume>: <fpage>47</fpage>–<lpage>49</lpage>. [In Japanese]</mixed-citation></ref><ref id="B13"><mixed-citation xmlns:xlink="http://www.w3.org/1999/xlink" xlink:type="simple"><person-group><name name-style="western"><surname>Nakamura</surname><given-names>Y</given-names></name><name name-style="western"><surname>Korsós</surname><given-names>Z</given-names></name></person-group> (<year>2010</year>)<article-title> Distribution and diversity of millipedes of the Ryukyu Archipelago, with the Senkaku and Daito island groups: A literature review (Arthropoda: Diplopoda).</article-title><source>Acta Arachnologica</source><volume>59</volume> (<issue>2</issue>):<fpage>73</fpage>-<lpage>86</lpage>.</mixed-citation></ref><ref id="B19"><mixed-citation xmlns:xlink="http://www.w3.org/1999/xlink" xlink:type="simple"><person-group><name name-style="western"><surname>Wang</surname><given-names>D</given-names></name><name name-style="western"><surname>Mauriès</surname><given-names>JP</given-names></name></person-group> (<year>1996</year>)<article-title> Review and perspective of study on myriapodology of China. In: Geoffroy JJ, Mauriès JP, Nguyen Duy-Jacquemin M (Eds) Acta Myriapodologica.</article-title><source>Mémoires du Muséum national d’Histoire naturelle</source><volume>169</volume>:<fpage>81</fpage>-<lpage>99</lpage>.</mixed-citation></ref><ref id="B2"><mixed-citation xmlns:xlink="http://www.w3.org/1999/xlink" xlink:type="simple"><person-group><name name-style="western"><surname>Chen</surname><given-names>CC</given-names></name><name name-style="western"><surname>Golovatch</surname><given-names>SI</given-names></name><name name-style="western"><surname>Chang</surname><given-names>HW</given-names></name></person-group> (<year>2010</year>)<article-title> Revision of the endemic Taiwanese millipede genus <italic>Aponedyopus</italic> Verhoeff, 1939, with descriptions of two new species (Diplopoda, Polydesmida, Paradoxosomatidae).</article-title><source>ZooKeys</source><volume>72</volume>:<fpage>1</fpage>-<lpage>21</lpage>. <ext-link ext-link-type="uri" xlink:href="http://dx.doi.org/10.3897/zookeys.72.743" xlink:type="simple">doi:10.3897/zookeys.72.743</ext-link></mixed-citation></ref><ref id="B4"><mixed-citation xmlns:xlink="http://www.w3.org/1999/xlink" xlink:type="simple"><person-group><name name-style="western"><surname>Gressitt</surname><given-names>JL</given-names></name></person-group> (<year>1941</year>)<article-title> New myriopods from Formosa and Hainan Island.</article-title><source>Annals and Magazine of Natural History, Series 11,</source><volume>8</volume>:<fpage>55</fpage>-<lpage>61</lpage>.</mixed-citation></ref></ref-list></tp:taxon-treatment>
