# Supplementary material for: Revision of the Taiwanese millipede genus Chamberlinius Wang, 1956, with descriptions of two new species and a reclassification of the tribe Chamberlinini (Diplopoda, Polydesmida, Paradoxosomatidae, Paradoxosomatinae)
Source: Zookeys. 2011 May 13;(98):1–27. doi: 10.3897/zookeys.98.1183 (PMC3095131; doi:10.3897/zookeys.98.1183)
Supplement: XML Treatment for Chamberlinini [file zookeys.98.1183-treatment6.xml]

<!DOCTYPE tp:taxon-treatment
  PUBLIC "-//TaxonX//DTD Taxonomic Treatment Publishing DTD v0 20100105//EN" "tax-treatment-NSO.dtd">
<tp:taxon-treatment xmlns:tp="http://www.plazi.org/taxpub"><tp:treatment-meta><mixed-citation publication-type="journal"><person-group><name><surname>Chen</surname><given-names>Chao-Chun</given-names></name><name><surname>Golovatch</surname><given-names>Sergei I.</given-names></name><name><surname>Chang</surname><given-names>Hsueh-Wen</given-names></name><name><surname>Chen</surname><given-names>Shyh-Hwang</given-names></name></person-group><article-title>
                Revision of the Taiwanese millipede genus <italic>Chamberlinius</italic> Wang, 1956, with descriptions of two new species and a reclassification of the tribe Chamberlinini (Diplopoda, Polydesmida, Paradoxosomatidae, Paradoxosomatinae)
                </article-title><source>Zookeys</source><day>13</day><month>5</month><year>2011</year><volume>2011</volume><issue>98</issue><fpage>1</fpage><lpage>27</lpage><pub-id pub-id-type="doi">10.3897/zookeys.98.1183</pub-id></mixed-citation></tp:treatment-meta><tp:nomenclature><label>Tribe</label><tp:taxon-name>
                        <tp:taxon-name-part taxon-name-part-type="genus">Chamberlinini</tp:taxon-name-part>
                    </tp:taxon-name><tp:taxon-authority>Wang, 1957</tp:taxon-authority></tp:nomenclature><tp:treatment-sec sec-type="Diagnosis:"><title>Diagnosis:</title><p> Gonopod femorite usually long and slender, only rarely somewhat expanded parabasally and supplied with a distal outgrowth (<italic><tp:taxon-name>Aponedyopus</tp:taxon-name></italic>) or carrying a lateral sulcus (<italic><tp:taxon-name>Haplogonosoma</tp:taxon-name></italic>) before a clear-cut cingulum and geniculation. Postfemoral portion directed mesad, long, slender, more or less coiled, either entirely a thick solenomere devoid of any outgrowths (<italic><tp:taxon-name>Riukiupeltis</tp:taxon-name></italic>) or split at base into a thick (<italic><tp:taxon-name>Chamberlinius</tp:taxon-name></italic>) or thin, long, truly flagelliform solenomere and a membranous, more or less complex solenophore (remaining three genera).</p></tp:treatment-sec><tp:treatment-sec sec-type="Included genera:"><title>Included genera:</title><p> <italic><tp:taxon-name>Chamberlinius</tp:taxon-name></italic> Wang, 1956, <italic><tp:taxon-name>Riukiupeltis</tp:taxon-name></italic> Verhoeff, 1939, <italic><tp:taxon-name>Aponedyopus</tp:taxon-name></italic> Verhoeff, 1939, <italic><tp:taxon-name>Haplogonosoma</tp:taxon-name></italic> Brölemann, 1916 and <italic><tp:taxon-name>Geniculodesmus</tp:taxon-name></italic> Chen, Golovatch &amp; Chang, 2008.</p></tp:treatment-sec></tp:taxon-treatment>
